# Supplementary material for: The Wildcat That Lives in Me: A Review on Free-Roaming Cats (Felis catus) in Brazil, Focusing on Research Priorities, Management, and Their Impacts on Cat Welfare
Source: Animals (Basel). 2025 Jan 12;15(2):190. doi: 10.3390/ani15020190 (PMC11759153; doi:10.3390/ani15020190)
Supplement: Supplementary file 1 [file animals-15-00190-s001.zip]

Archive with 1 entries (1 files):
- animals-3358897-supplementary.pdf
